# Supplementary material for: Simulation of Disturbance Recovery Based on MPC and Whole-Body Dynamics Control of Biped Walking
Source: Sensors (Basel). 2020 May 24;20(10):2971. doi: 10.3390/s20102971 (PMC7288453; doi:10.3390/s20102971)
Supplement: Supplementary file 1 [file sensors-20-02971-s001.zip]

Archive with 2 entries (2 files):
- simulation environment.wmv
- Simulation of disturbance recovery based on MPC and whole-body dynamics control of biped walking.mp4
